# Supplementary material for: Multiplexed Dilute-and-Shoot Liquid Chromatography–Multiple-Reaction Monitoring Mass Spectrometry Clinical Assay for Metanephrines and Catecholamines in Human Urine
Source: Metabolites. 2025 Jan 8;15(1):30. doi: 10.3390/metabo15010030 (PMC11767516; doi:10.3390/metabo15010030)
Supplement: Supplementary file 1 [file metabolites-15-00030-s001.zip]

Archive with 1 entries (1 files):
- metabolites-3298616-supplementary.pdf
